# Supplementary material for: Epidemiological characteristics and pathological changes of primary glomerular diseases
Source: PLoS One. 2022 Aug 18;17(8):e0272237. doi: 10.1371/journal.pone.0272237 (PMC9387823; doi:10.1371/journal.pone.0272237)
Supplement: S1 File — (XLSX) [file pone.0272237.s001.xlsx]

## Sheet: Sheet1
Time grouping	Clinical diagnosis	Pathological diagnosis	Age	Sex	Systolic blood pressure	Diastolic blood pressure
1	2	1	28	1	135	75
1	1	2	22	1	150	105
1	1	1	28	1	157.5	97.5
1	1	2	23	1	112.5	75
1	2	2	34	1	135	67.5
1	5	2	21	1	135	67.5
1	1	1	32	1	135	75
1	1	1	20	1	97.5	63.75
1	1	4	30	1	125.5	90
1	2	2	18	1	125.5	75
1	7	1	58	1	135	75
1	1	1	32	1	125.5	75
1	1	4	28	1	125.5	75
1	1	2	24	1	142.5	99.75
1	1	4	29	1	210	120
1	2	2	30	1	130.5	90
1	2	1	66	1	135	75
1	1	1	46	1	97.5	67.5
1	4	18	24	1	150	90
1	2	1	29	1	180	105
1	1	5	40	1	135	75
1	2	2	24	1	150	75
1	7	1	32	1	142.5	78.75
1	1	1	30	1	112.5	75
1	1	1	20	1	112.5	75
1	1	1	32	1	135	75
1	1	5	25	1	150	90
1	2	1	28	1	135	75
1	5	1	38	1	105	63.75
1	1	2	27	1	135	75
1	1	1	24	1	112.5	75
1	1	1	29	1	123.75	75
1	5	1	48	1	112.5	75
1	1	1	35	1	97.5	75
1	2	1	36	1	150	97.5
1	2	1	46	1	112.5	82.5
1	2	2	18	1	159.75	101.25
1	5	1	40	1	135	90
1	2	7	24	1	142.5	90
1	2	5	47	1	135	75
1	1	1	24	1	90	63.75
1	5	2	38	1	105	75
1	1	2	28	1	135	90
1	2	6	46	1	135	90
1	5	2	30	1	150	90
1	5	2	26	1	135	82.5
1	5	2	43	1	142.5	90
1	1	4	57	1	138.75	78
1	2	1	42	1	150	97.5
1	1	1	30	1	125.5	82.5
1	1	1	26	1	150	90
1	2	1	50	1	112.5	82.5
1	1	2	32	1	112.5	56.25
1	2	2	30	1	135	75
1	1	2	20	1	112.5	82.5
1	1	2	38	1	112.5	75
1	5	1	45	1	142.5	75
1	4	5	43	1	150	97.5
1	1	1	32	1	112.5	67.5
1	5	2	34	1	135	90
1	1	1	52	1	112.5	82.5
1	5	2	29	1	125.5	82.5
1	5	1	32	1	105	75
1	1	1	42	1	135	77.25
1	5	2	30	1	112.5	75
1	1	17	30	1	135	75
1	5	2	19	1	105	75
1	1	1	60	1	150	90
1	1	2	58	1	180	97.5
1	1	1	43	1	114.75	82.5
1	5	2	20	1	112.5	71.25
1	2	2	28	1	142.5	82.5
1	1	2	18	1	90	67.5
1	5	2	41	1	112.5	75
1	4	18	20	1	165	75
1	5	6	31	1	135	71.25
1	2	7	43	1	172.5	90
1	1	20	24	1	202.5	120
1	1	1	20	1	112.5	75
1	1	2	26	1	150	82.5
1	1	2	28	1	125.5	90
1	1	2	20	1	176.25	97.5
1	2	2	53	1	129	78.75
1	1	1	20	1	125.5	78.75
1	1	2	28	1	132.75	90
1	2	2	47	1	150	82.5
1	2	5	41	1	165	90
1	1	1	25	1	135	52.5
1	2	4	65	1	135	75
1	2	2	23	1	142.5	90
1	1	5	25	1	150	97.5
1	1	1	45	1	160	90
1	2	1	40	1	150	75
1	5	2	21	1	105	75
1	1	6	35	1	157.5	120
1	1	2	36	1	105	63.75
1	2	1	55	1	150	97.5
1	5	2	21	1	125.5	75
1	1	2	60	1	150	90
1	2	1	37	1	135	82.5
1	5	1	20	1	125.5	75
1	1	1	31	1	150	90
1	2	2	25	1	150	90
1	2	1	38	1	150	112.5
1	1	4	70	1	180	97.5
1	1	1	60	1	112.5	67.5
1	5	1	28	1	125.5	88
1	1	2	19	1	105	63.75
1	5	2	56	1	125.5	82.5
1	2	2	19	1	157.5	97.5
1	5	2	44	1	135	75
1	1	1	64	1	135	63.75
1	5	2	31	1	135	67.5
1	2	2	20	1	150	90
1	5	1	21	1	116	71.25
1	1	2	21	1	135	63.75
1	1	5	66	1	142.5	82.5
1	2	1	23	1	125.5	75
1	5	2	28	1	105	90
1	2	20	46	1	135	90
1	1	1	57	1	135	75
1	2	2	24	1	135	75
1	1	4	53	1	157.5	90
1	5	2	28	1	125.5	75
1	5	1	20	1	97.5	52.5
1	4	18	47	1	112.5	67.5
1	1	1	60	1	150	75
1	1	4	40	1	135	67.5
1	2	2	39	1	135	90
1	2	6	65	1	150	67.5
1	1	2	23	1	135	90
1	2	6	63	1	112.5	82.5
1	5	2	49	1	112.5	90
1	3	1	47	1	135	78
1	1	4	53	1	135	90
1	1	4	54	1	105	90
1	2	1	50	1	105	45
1	1	1	20	1	135	75
1	1	1	20	1	97.5	67.5
1	2	2	20	1	135	90
1	5	2	42	1	105	63.75
1	5	2	35	1	135	63.75
1	1	1	26	1	165	90
1	2	6	45	1	135	75
1	1	1	20	1	90	63.75
1	1	1	38	1	125.5	90
1	2	1	43	1	150	90
1	1	1	22	1	90	63.75
1	1	2	21	1	112.5	75
1	5	2	33	1	135	82.5
1	2	1	54	1	135	75
1	2	6	25	1	135	82.5
1	2	2	67	1	153.75	75
1	5	1	47	1	90	63.75
1	1	1	50	1	135	75
1	2	1	68	1	135	63.75
1	2	2	31	1	135	75
1	1	1	48	1	135	90
1	1	5	42	1	150	90
1	1	2	32	1	165	105
1	5	2	23	1	135	67.5
1	2	2	21	1	150	71.25
1	1	1	22	1	129.75	79.5
1	5	2	18	1	112.5	67.5
1	1	4	61	1	135	82.5
1	7	6	22	1	142.5	97.5
1	5	6	27	1	125.5	75
1	2	1	37	1	135	90
1	1	2	20	1	97.5	67.5
1	5	1	38	1	135	82.5
1	1	4	40	1	112.5	67.5
1	2	2	24	1	150	82.5
1	2	20	44	1	138.75	78.75
1	1	4	68	1	176.25	84.75
1	1	1	21	1	90	60
1	1	1	52	1	110	80
1	2	2	34	1	150	82.5
1	5	1	19	1	142.5	82.5
1	2	1	22	1	150	90
1	4	2	32	1	157.5	105
1	5	1	50	1	135	84.75
1	1	2	45	1	210	120
1	2	2	31	1	165	75
1	5	1	23	1	125.5	90
1	5	1	18	1	135	75
1	2	1	22	1	135	82.5
1	5	2	21	1	168	70
1	1	8	31	1	135	90
1	1	5	32	1	112.5	63.75
1	1	1	18	1	97.5	63.75
1	5	2	18	1	135	67.5
1	1	1	56	1	150	105
1	1	1	28	1	135	82.5
1	2	6	53	1	150	105
1	5	2	28	1	125.5	82.5
1	4	18	64	1	125.5	82.5
1	1	4	43	1	142.5	90
1	2	2	42	1	97.5	67.5
1	5	2	23	1	135	67.5
1	1	1	67	1	135	90
1	2	7	27	1	160	82.5
1	1	1	48	1	90	63.75
1	1	1	20	1	135	78.75
1	1	1	26	1	135	75
1	1	1	72	1	135	82.5
1	1	1	18	1	142.5	75
1	1	1	47	1	105	90
1	1	4	66	1	142.5	90
1	2	1	21	1	129	82.5
1	1	4	55	1	125.5	90
1	4	18	27	1	172.5	105
1	3	20	35	1	142.5	97.5
1	1	1	43	1	112.5	75
1	5	2	57	1	135	75
1	2	1	69	1	135	82.5
1	2	7	27	1	112.5	75
1	2	2	29	1	105	75
1	2	2	38	1	135	82.5
1	1	5	64	1	165	88
1	5	2	30	1	105	75
1	1	1	20	1	97.5	67.5
1	5	8	32	1	135	105
1	2	2	31	1	217.5	135
1	1	2	38	1	135	75
1	2	1	39	1	130	100
1	2	2	43	1	120	80
1	5	2	40	1	135	75
1	2	2	64	1	135	105
1	1	1	48	1	135	67.5
1	1	1	57	1	135	90
1	1	4	29	1	135	75
1	3	1	18	1	135	75
1	7	1	40	1	135	75
1	2	1	48	1	135	90
1	5	6	69	1	135	75
1	2	7	37	1	180	90
1	1	4	44	1	135	75
1	2	1	37	1	157.5	90
1	5	2	30	1	135	75
1	5	1	40	1	125.5	75
1	2	2	63	1	157.5	89.25
1	5	2	31	1	126	75
1	5	1	18	1	112.5	71.25
1	2	6	39	1	150	75
1	1	4	57	1	112.5	75
1	1	4	43	1	135	67.5
1	5	2	46	1	135	75
1	5	1	39	1	135	90
1	1	5	42	1	135	82.5
1	5	5	38	1	161.25	90
1	2	4	40	1	123	75
1	1	1	50	1	101.25	63.75
1	1	4	51	1	120	75
1	2	1	48	1	180	112.5
1	1	2	37	1	142.5	90
1	1	2	32	1	142.5	121.5
1	1	1	65	1	150	75
1	1	2	30	1	135	75
1	2	2	18	1	135	67.5
1	1	1	23	1	135	75
1	2	1	72	1	187.5	90
1	2	1	74	1	157.5	90
1	2	2	41	1	150	97
1	5	1	36	1	112.5	88
1	2	18	25	1	150	67.5
1	2	1	21	1	112.5	67.5
1	2	6	38	1	135	82.5
1	5	20	39	1	161.25	105
1	1	4	31	1	150	97.5
1	2	2	34	1	142.5	82.5
1	1	2	46	1	131.25	71.25
1	1	1	20	1	125.5	67.5
1	5	1	38	1	105	63.75
1	5	2	30	1	138.75	91.5
1	5	1	32	1	172.5	105
1	2	2	39	1	162.75	107.25
1	1	1	32	1	150	97.5
1	1	2	19	1	150	82.5
1	1	4	34	1	112.5	90
1	1	7	29	1	135	90
1	1	1	43	1	97.5	45
1	2	7	37	1	150	82.5
1	2	1	57	1	138.75	82.5
1	2	4	25	1	150	67.5
1	1	2	18	1	112.5	78.75
1	2	2	35	1	130	90
1	5	1	35	1	150	97.5
1	2	1	19	1	165	90
1	5	2	35	1	142.5	82.5
1	2	1	37	1	142.5	75
1	5	1	51	1	135	90
1	1	2	38	1	135	63.75
1	2	2	33	1	150	90
1	5	1	65	1	125.5	67.5
1	1	4	40	1	135	67.5
1	1	4	21	1	112.5	63.75
1	2	4	37	1	142.5	90
1	1	1	32	1	135	75
1	2	8	30	1	142.5	90
1	2	2	19	1	135	75
1	2	2	31	1	135	90
1	1	17	58	1	125.5	82.5
1	2	2	29	1	160	100
1	1	4	62	1	138	75
1	1	6	21	1	125.5	63.75
1	2	1	35	1	112.5	82.5
1	5	2	32	1	142.5	88
1	1	2	62	1	142.5	97.5
1	1	4	26	1	155	65.25
1	1	4	64	1	135	71.25
1	2	7	29	1	210	97.5
1	1	20	18	1	114	63.75
1	2	2	30	1	135	75
1	5	1	56	1	142.5	90
1	1	1	68	1	142.5	75
1	2	1	66	1	125.5	80.25
1	2	2	19	1	125.5	67.5
1	1	2	51	1	157.5	82.5
1	2	1	51	1	112.5	75
1	1	2	40	1	135	60
1	1	5	34	1	150	82.5
1	1	4	47	1	157.5	84.75
1	1	4	34	1	135	90
1	5	2	35	1	135	67.5
1	5	2	20	1	112.5	90
1	5	2	21	1	112.5	67.5
1	2	8	26	1	138.75	88
1	1	1	23	1	135	82.5
1	2	7	29	1	150	101.25
1	2	1	43	1	153.75	90
1	2	2	29	1	150	97.5
1	2	2	38	1	150	97.5
1	1	2	72	1	150	82.5
1	2	6	29	1	157.5	90
1	2	2	19	1	105	63.75
1	2	2	20	1	135	63.75
1	5	1	32	1	112.5	63.75
1	2	1	50	1	135	75
1	1	2	33	1	138.75	90
1	2	7	29	1	150	97.5
1	5	1	54	1	105	75
1	2	4	47	1	150	105
1	1	2	27	1	150	97.5
1	1	2	40	1	135	75
1	1	4	43	1	135	75
1	1	1	21	1	97.5	63.75
1	1	2	36	1	172.5	105
1	2	1	32	1	140	110
1	2	2	34	1	112.5	75
1	2	4	42	1	150	100
1	4	18	71	1	135	75
1	1	1	30	1	135	75
1	1	4	55	1	157.5	90
1	1	2	32	1	157.5	90
1	2	2	53	1	150	82.5
1	2	6	37	1	157.5	90
1	2	6	37	1	150	90
1	1	4	19	1	112.5	75
1	5	1	51	1	135	75
1	5	1	37	1	129	83.25
1	1	5	32	1	165	105
1	2	4	71	1	105	63.75
1	1	1	49	1	105	78.75
1	2	4	46	1	157.5	90
1	1	2	55	1	135	75
1	1	8	40	1	157.5	99.75
1	5	2	29	1	135	67.5
1	2	2	36	1	142.5	97.5
1	1	2	39	1	142.5	88
1	2	2	36	1	150	97.5
1	2	8	18	1	195	75
1	1	1	54	1	180	105
1	5	1	19	1	112.5	67.5
1	2	4	50	1	161.25	91
1	5	2	40	1	135	75
1	1	1	19	1	135	75
1	2	2	37	1	135	82.5
1	2	1	51	1	150	105
1	1	2	19	1	112.5	75
1	2	2	32	1	165	84.75
1	1	1	22	1	135	75
1	2	2	24	1	125.5	64.5
1	1	2	20	1	165	97.5
1	2	2	28	1	142.5	95.25
1	1	2	35	1	125.25	88
1	1	5	60	1	142.5	71.25
1	2	2	39	1	122	90
1	1	2	20	1	114.75	91
1	1	1	23	1	125.5	75
1	1	2	20	1	161.25	97.5
1	1	4	64	1	135	82.5
1	1	5	49	1	100	60
1	1	7	28	1	125	95
1	2	1	55	1	120	90
1	1	4	54	1	130	80
1	1	1	26	1	115	70
1	2	1	38	1	165	100
1	5	1	58	1	100	60
1	2	2	31	1	130	80
1	2	1	21	1	130	90
1	1	6	77	1	145	95
1	2	1	26	1	120	70
1	4	8	60	1	130	80
1	4	18	57	1	143	80
1	1	6	28	1	120	80
1	5	2	33	1	120	90
1	2	2	23	1	130	90
1	1	1	22	1	110	70
1	2	7	26	1	140	80
1	2	6	41	1	180	120
1	2	2	51	1	160	100
1	1	2	30	1	110	90
1	5	1	42	1	124	78
1	5	2	21	1	116	70
1	1	4	53	1	102	75
1	2	1	51	1	165	97.5
1	1	4	45	1	140	85
1	2	2	19	1	140	85
1	7	1	69	1	100	70
1	1	1	24	1	136	80
1	1	2	44	1	100	70
1	2	8	32	1	140	100
1	2	1	36	1	160	90
1	5	2	20	1	120	80
1	2	1	35	1	144	100
1	1	6	28	1	102	60
1	2	1	18	1	160	102
1	1	2	55	1	102	78
1	1	1	23	1	160	90
1	1	1	27	1	110	70
1	2	7	33	1	180	120
1	1	2	35	1	150	90
1	1	4	42	1	129	90
1	1	4	61	1	120	80
1	2	2	19	1	145	95
1	1	4	32	1	114	80
1	1	2	47	1	150	100
1	1	2	34	1	160	90
1	2	6	33	1	120	80
1	2	2	50	1	120	80
1	2	1	18	1	118	64
1	5	2	47	1	114	66
1	1	1	45	1	130	90
1	2	8	27	1	140	100
1	1	2	48	1	165	90
1	2	1	24	1	110	80
1	2	2	26	1	160	100
1	1	4	27	1	104	70
1	1	1	21	1	124	94
1	2	5	27	1	140	98
1	2	2	34	1	190	100
1	1	4	70	1	120	80
1	2	2	36	1	140	100
1	2	2	36	1	140	100
1	1	2	30	1	120	80
1	1	1	57	1	120	80
1	1	2	40	1	160	100
1	5	4	41	1	110	60
1	2	8	37	1	160	100
1	2	1	70	1	140	90
1	1	4	45	1	150	90
1	2	2	45	1	140	70
1	2	1	37	1	120	80
1	1	1	20	1	110	70
1	1	6	54	1	110	60
1	2	7	24	1	120	80
1	1	4	49	1	150	100
1	1	1	58	1	160	100
1	2	2	32	1	120	80
1	1	4	41	1	120	70
1	5	2	31	1	130	90
1	1	4	20	1	140	85
1	2	4	64	1	160	110
1	1	4	43	1	140	100
1	2	2	33	1	125	75
1	2	2	44	1	140	80
1	5	2	19	1	110	70
1	2	7	32	1	160	100
1	1	1	64	1	120	80
1	2	2	22	1	120	70
1	1	2	50	1	110	70
1	2	2	64	1	110	70
1	2	7	34	1	140	70
1	5	1	21	1	110	70
1	5	2	25	1	150	100
1	1	1	19	1	130	80
1	2	2	31	1	120	90
1	2	1	40	1	140	80
1	5	2	31	1	110	80
1	2	2	31	1	140	100
1	2	2	36	1	165	100
1	1	2	18	1	120	70
1	1	1	60	1	130	90
1	2	7	21	1	170	110
1	2	1	32	1	120	90
1	2	7	32	1	110	70
1	5	1	41	1	150	100
1	5	1	23	1	120	80
1	1	2	33	1	150	104
1	2	7	20	1	90	60
1	1	4	71	1	140	90
1	1	8	60	1	144	100
1	1	6	22	1	150	90
1	2	2	41	1	150	100
1	1	1	19	1	150	90
1	2	4	54	1	160	100
1	2	4	70	1	160	100
1	2	1	74	1	160	88
1	7	1	52	1	150	90
1	5	2	19	1	110	70
1	2	7	33	1	200	105
1	2	7	46	1	210	130
1	1	6	60	1	130	80
1	2	1	40	1	130	80
1	2	2	34	1	140	90
1	2	2	34	1	190	100
1	1	4	42	1	120	80
1	1	4	22	1	100	75
1	5	2	47	1	120	80
1	5	2	34	1	120	80
1	1	8	26	1	120	75
1	1	1	19	1	110	80
1	2	2	24	1	140	100
1	2	2	48	1	170	100
1	2	2	35	1	110	80
1	1	8	41	1	150	100
1	2	2	32	1	150	100
1	2	1	51	1	160	120
1	1	4	49	1	110	70
1	2	2	57	1	125	70
1	2	1	38	1	110	70
1	1	4	35	1	120	80
1	1	4	24	1	106	70
1	5	2	42	1	100	70
1	1	1	18	1	100	70
1	1	7	46	1	130	95
1	1	7	60	1	160	100
1	2	2	34	1	180	110
1	2	1	50	1	150	90
1	2	8	34	1	150	100
1	2	7	24	1	120	80
1	1	2	56	1	190	100
1	1	1	34	1	120	90
1	1	4	71	1	140	90
1	2	1	19	1	140	90
1	5	2	24	1	120	70
1	1	4	35	1	110	70
1	5	2	18	1	130	80
1	1	5	49	1	130	90
1	1	4	24	1	130	80
1	2	1	28	1	160	100
1	2	2	34	1	150	100
1	1	1	45	1	120	80
1	1	1	41	1	120	80
1	1	2	37	1	180	95
1	1	6	25	1	100	70
1	2	8	36	1	170	100
1	1	1	41	1	130	80
1	1	2	54	1	120	80
1	1	6	50	1	140	90
1	2	1	23	1	110	60
1	1	4	78	1	150	80
1	2	4	47	1	150	100
1	2	1	35	1	130	100
1	1	4	31	1	115	70
1	1	2	20	1	170	90
1	1	1	23	1	130	80
1	2	2	45	1	120	80
1	1	4	20	1	140	80
1	2	2	30	1	130	70
1	2	1	54	1	160	100
1	4	4	42	1	160	100
1	2	8	47	1	160	110
1	1	5	62	1	140	90
1	1	2	21	1	150	90
1	1	1	52	1	140	90
1	1	1	23	1	100	70
1	1	1	20	1	102	80
1	1	1	20	1	120	80
1	2	6	32	1	130	95
1	4	18	20	1	190	100
1	2	2	38	1	120	80
1	2	2	41	1	110	80
1	2	4	68	1	120	80
1	2	4	33	1	130	70
1	1	1	24	1	140	83
1	1	2	48	1	120	70
1	2	7	25	1	150	90
1	1	5	63	1	150	100
1	2	2	46	1	140	100
1	1	1	28	1	120	80
1	5	4	42	1	110	70
1	2	2	25	1	190	120
1	2	2	36	1	140	90
1	2	1	29	1	150	100
1	1	2	37	2	135	75
1	5	2	26	2	90	67.5
1	4	18	32	2	135	90
1	1	1	30	2	135	82.5
1	2	2	33	2	157.5	97.5
1	2	1	46	2	135	75
1	1	5	66	2	180	90
1	1	1	39	2	180	112.5
1	2	1	46	2	150	90
1	1	7	43	2	150	90
1	5	1	37	2	125.5	90
1	2	2	22	2	135	63.75
1	2	2	37	2	195	120
1	2	1	34	2	150	97.5
1	2	2	22	2	125.5	82.5
1	1	1	43	2	135	75
1	1	1	20	2	125.5	82.5
1	2	2	39	2	180	97.5
1	2	1	50	2	90	63.75
1	1	1	52	2	97.5	67.5
1	5	2	45	2	138.75	99.75
1	2	2	24	2	135	78.75
1	5	2	27	2	105	75
1	5	1	42	2	135	82.5
1	1	2	32	2	97.5	63.75
1	1	1	36	2	135	82.5
1	1	1	56	2	150	90
1	2	6	46	2	150	105
1	1	1	70	2	165	97.5
1	1	2	45	2	135	90
1	1	4	27	2	150	97.5
1	5	1	30	2	135	75
1	1	1	32	2	105	67.5
1	1	5	24	2	90	52.5
1	1	1	48	2	112.5	67.5
1	5	2	38	2	112.5	67.5
1	2	1	31	2	102.75	75
1	5	1	30	2	135	90
1	1	1	48	2	97.5	75
1	2	2	35	2	125.5	105
1	2	2	51	2	135	82.5
1	1	6	35	2	125.5	90
1	2	2	28	2	105	75
1	1	2	35	2	135	75
1	1	1	27	2	97.5	63.75
1	1	1	69	2	97.5	67.5
1	2	1	46	2	142.5	79.5
1	1	7	22	2	172.5	105
1	2	1	46	2	135	75
1	5	2	22	2	105	82.5
1	1	1	28	2	112.5	82.5
1	5	2	26	2	86.25	56.25
1	5	2	21	2	123.75	64.5
1	5	2	31	2	105	63.75
1	1	4	22	2	135	90
1	7	1	53	2	125.5	90
1	2	1	46	2	142.5	82.5
1	2	5	40	2	97.5	82.5
1	1	1	50	2	172.5	90
1	5	2	50	2	150	97.5
1	5	2	25	2	135	75
1	2	1	20	2	135	63.75
1	5	1	36	2	112.5	63.75
1	1	1	50	2	114.75	82.5
1	2	6	30	2	165	105
1	5	1	54	2	135	67.5
1	3	2	30	2	150	82.5
1	2	18	69	2	150	75
1	2	1	18	2	125.5	82.5
1	5	2	19	2	105	63.75
1	2	1	25	2	150	90
1	1	1	42	2	135	82.5
1	2	2	23	2	135	67.5
1	5	1	23	2	135	67.5
1	2	2	27	2	135	82.5
1	1	1	26	2	125.5	82.5
1	1	1	53	2	135	82.5
1	2	2	70	2	125.5	75
1	1	1	36	2	135	75
1	2	1	53	2	135	90
1	1	1	47	2	135	82.5
1	2	4	47	2	157.5	97.5
1	5	1	26	2	112.5	63.75
1	2	1	26	2	150	97.5
1	1	1	46	2	150	82.5
1	5	1	54	2	105	63.75
1	1	4	55	2	135	75
1	2	2	35	2	135	90
1	1	5	53	2	135	90
1	1	1	31	2	112.5	67.5
1	1	1	44	2	112.5	67.5
1	2	1	44	2	135	90
1	2	7	71	2	112.5	90
1	2	2	32	2	97.5	67.5
1	5	1	63	2	135	75
1	1	1	38	2	125.5	82.5
1	5	1	33	2	135	90
1	1	1	34	2	135	75
1	1	1	36	2	97.5	67.5
1	1	1	35	2	112.5	75
1	2	2	42	2	125.5	71.25
1	1	2	41	2	135	75
1	1	1	26	2	97.5	75
1	2	2	59	2	135	90
1	5	2	38	2	135	90
1	5	2	23	2	135	82.5
1	1	1	43	2	153	78
1	5	1	54	2	105	82.5
1	4	2	53	2	187.5	112
1	1	1	28	2	90	56.25
1	2	2	30	2	187.5	112.5
1	2	6	28	2	132.75	75
1	5	1	31	2	135	82.5
1	5	1	39	2	97.5	67.5
1	5	1	27	2	82.5	63.75
1	5	1	39	2	135	75
1	5	1	35	2	97.5	63.75
1	1	5	32	2	150	75
1	5	1	54	2	135	63.75
1	1	5	38	2	135	75
1	1	1	58	2	180	105
1	5	1	50	2	105	72
1	2	1	32	2	105	75
1	5	2	42	2	135	75
1	1	8	40	2	135	82.5
1	5	2	27	2	135	67.5
1	5	2	46	2	135	75
1	2	1	44	2	105	75
1	5	2	24	2	142.5	97.5
1	2	1	39	2	135	63.75
1	2	6	50	2	180	97.5
1	2	6	26	2	105	78.75
1	2	1	29	2	125.5	75
1	2	4	19	2	114.75	75
1	1	1	51	2	125	80
1	1	2	27	2	160	80
1	2	7	42	2	150	75
1	2	1	42	2	180	97.5
1	5	2	28	2	97.5	63.75
1	2	8	38	2	150	105
1	4	18	53	2	142.5	75
1	2	2	27	2	112.5	82.5
1	1	1	47	2	135	67.5
1	2	1	46	2	150	97.5
1	5	2	38	2	135	75
1	5	1	29	2	135	67.5
1	1	1	46	2	135	66
1	1	1	20	2	135	63.75
1	2	1	29	2	123.75	72.75
1	1	1	39	2	135	75
1	4	18	54	2	153.75	88
1	1	2	33	2	129	90
1	2	2	33	2	105	75
1	5	2	27	2	135	75
1	2	8	35	2	165	105
1	2	1	64	2	172.5	90
1	5	1	36	2	112.5	75
1	2	1	21	2	99	63.75
1	5	6	22	2	150	90
1	5	1	45	2	135	67.5
1	5	6	26	2	135	82.5
1	2	2	65	2	150	99.75
1	2	8	34	2	125.5	90
1	4	8	32	2	135	86.25
1	5	2	27	2	125.5	90
1	1	1	51	2	123.75	75
1	5	2	30	2	150	82.5
1	2	1	28	2	99	77.25
1	1	2	27	2	90	63.75
1	1	4	54	2	157.5	82.5
1	1	4	50	2	150	90
1	1	2	35	2	135	90
1	5	2	22	2	112.5	82.5
1	2	1	33	2	90	52.5
1	2	2	33	2	135	75
1	5	1	32	2	135	82.5
1	2	1	58	2	150	100
1	5	5	21	2	131.25	75
1	5	2	39	2	105	63.75
1	5	2	55	2	135	67.5
1	1	1	30	2	91.5	63.75
1	5	2	28	2	101.25	63.75
1	2	2	38	2	114	67.5
1	1	4	40	2	135	75
1	2	6	33	2	105	75
1	1	2	43	2	135	75
1	1	6	56	2	157.5	90
1	7	1	38	2	112.5	75
1	5	1	34	2	135	75
1	2	1	45	2	138.75	63.75
1	2	2	26	2	110	70
1	5	2	42	2	112.5	82.5
1	1	4	42	2	135	75
1	2	2	34	2	112.5	82.5
1	1	2	30	2	142.5	90
1	2	1	39	2	135	75
1	5	2	32	2	135	67.5
1	2	5	20	2	158	109
1	5	1	37	2	123.75	90
1	2	2	30	2	126	90
1	2	5	65	2	150	79.5
1	5	1	44	2	125.5	77.25
1	5	2	51	2	135	52.5
1	5	1	48	2	150	88
1	2	6	40	2	135	75
1	2	2	50	2	150	82.5
1	1	4	34	2	102.75	66
1	5	1	41	2	125.5	82.5
1	5	1	50	2	135	75
1	2	2	31	2	180	90
1	1	1	19	2	105	63.75
1	5	1	33	2	97.5	63.75
1	5	2	42	2	135	75
1	1	4	43	2	135	82.5
1	1	5	29	2	135	90
1	2	7	22	2	157.5	90
1	5	1	71	2	110	60
1	1	2	47	2	150	82.5
1	1	1	49	2	130	80
1	5	6	53	2	135	75
1	2	1	40	2	135	75
1	2	6	43	2	135	75
1	1	2	27	2	105	75
1	1	1	30	2	112.5	75
1	2	1	33	2	101.25	63.75
1	1	1	25	2	105	63.75
1	2	2	22	2	160	80
1	1	4	43	2	158	84
1	1	1	24	2	135	82.5
1	2	8	30	2	150	90
1	4	18	49	2	135	75
1	1	1	37	2	97.5	63.75
1	2	2	32	2	157.5	88
1	5	2	19	2	97.5	67.5
1	5	2	34	2	126	75.75
1	5	2	58	2	142.5	75
1	1	1	41	2	157.5	97.5
1	1	2	63	2	172.5	113.25
1	2	1	29	2	97.5	67.5
1	2	8	30	2	135	78.75
1	5	1	19	2	135	78.75
1	2	2	28	2	150	90
1	1	8	26	2	165	75
1	2	1	33	2	105	67.5
1	1	4	42	2	120	80
1	1	1	39	2	110	80
1	2	7	24	2	170	110
1	2	2	34	2	135	100
1	1	4	32	2	110	70
1	1	1	37	2	110	90
1	1	1	48	2	120	80
1	1	2	30	2	120	80
1	2	1	69	2	140	90
1	2	4	35	2	130	70
1	3	1	58	2	160	90
1	5	1	39	2	130	75
1	2	4	31	2	125	70
1	5	2	41	2	120	70
1	5	6	30	2	120	80
1	1	4	25	2	120	80
1	1	1	30	2	100	70
1	1	7	18	2	170	100
1	2	1	35	2	135	85
1	2	7	36	2	190	120
1	5	2	23	2	90	50
1	2	7	59	2	160	90
1	2	1	56	2	135	76
1	2	2	30	2	140	80
1	2	4	45	2	109	70
1	1	1	35	2	108	70
1	2	7	21	2	110	80
1	2	1	42	2	160	100
1	1	1	66	2	110	65
1	5	2	20	2	110	65
1	2	4	50	2	150	76
1	1	1	55	2	100	60
1	2	2	47	2	146	98
1	1	1	46	2	100	63
1	1	2	50	2	140	96
1	2	1	24	2	110	70
1	1	2	24	2	110	80
1	2	2	63	2	120	75
1	2	6	50	2	150	90
1	1	1	19	2	90	60
1	1	2	42	2	130	85
1	1	1	48	2	120	80
1	1	4	43	2	110	80
1	1	4	24	2	120	80
1	1	2	41	2	95	70
1	2	6	58	2	130	90
1	1	1	47	2	120	80
1	2	6	61	2	115	70
1	1	8	27	2	130	90
1	2	6	56	2	161	80
1	5	1	54	2	130	70
1	2	2	27	2	110	60
1	2	1	25	2	140	90
1	2	1	51	2	120	80
1	1	5	33	2	120	80
1	2	1	39	2	115	70
1	2	2	40	2	120	80
1	2	2	42	2	140	87
1	2	2	32	2	110	80
1	5	4	34	2	120	80
1	2	5	56	2	134	60
1	5	2	21	2	110	70
1	5	2	29	2	120	70
1	1	6	23	2	130	90
1	5	1	40	2	120	80
1	5	1	29	2	120	70
1	1	2	24	2	90	60
1	5	1	39	2	110	80
1	1	1	21	2	120	70
1	2	2	22	2	190	100
1	1	1	36	2	120	80
1	2	2	55	2	100	70
1	5	1	44	2	150	100
1	5	2	34	2	140	80
1	1	2	24	2	100	70
1	1	1	19	2	110	80
1	2	1	20	2	110	70
1	2	2	31	2	110	80
1	2	8	31	2	138	90
1	5	1	36	2	100	70
1	2	2	54	2	140	90
1	2	2	26	2	100	60
1	1	4	66	2	100	60
1	1	4	50	2	114	80
1	5	4	50	2	110	80
1	2	8	48	2	140	90
1	2	1	50	2	150	90
1	1	4	49	2	120	90
1	1	4	54	2	110	70
1	5	2	46	2	105	70
1	1	1	65	2	140	80
1	1	2	29	2	100	70
1	2	1	62	2	130	80
1	5	2	36	2	130	90
1	5	2	21	2	120	80
1	2	7	50	2	170	110
1	5	2	21	2	100	70
1	5	2	33	2	100	70
1	5	1	30	2	120	80
1	2	2	21	2	110	65
1	1	4	42	2	130	80
1	2	4	61	2	130	90
1	2	1	42	2	110	70
1	1	4	22	2	130	80
1	2	2	61	2	150	80
1	1	1	65	2	110	60
1	1	1	26	2	140	90
1	1	1	45	2	130	80
1	5	2	22	2	90	60
1	5	8	38	2	130	80
1	5	2	36	2	110	80
1	2	6	20	2	85	65
1	1	5	42	2	130	90
1	1	4	35	2	110	60
1	1	1	41	2	105	70
1	5	2	25	2	100	70
1	1	1	32	2	130	100
1	2	8	27	2	140	90
1	2	2	54	2	95	60
1	5	2	31	2	110	80
1	1	1	33	2	110	75
1	5	1	27	2	125	70
1	1	1	50	2	170	100
1	5	2	25	2	100	70
1	2	4	42	2	130	80
1	2	4	38	2	100	70
1	1	1	56	2	150	100
1	1	4	68	2	160	80
1	5	1	32	2	110	70
1	5	2	35	2	110	70
1	1	1	40	2	100	70
1	4	18	50	2	150	90
1	1	2	35	2	120	80
1	5	2	30	2	100	60
1	2	1	41	2	130	80
1	1	1	34	2	130	90
1	1	1	29	2	110	70
1	5	1	34	2	100	60
1	5	1	49	2	140	80
1	1	2	61	2	140	80
1	1	1	44	2	120	80
1	5	1	30	2	120	80
1	5	2	34	2	100	70
1	2	1	54	2	110	70
1	1	6	27	2	100	70
1	5	2	20	2	110	70
1	1	1	37	2	120	80
1	1	1	50	2	120	80
1	2	1	27	2	100	60
1	7	2	20	2	120	90
1	5	2	36	2	110	70
1	1	1	40	2	120	80
1	1	1	30	2	110	60
1	5	2	38	2	110	70
1	2	7	30	2	110	80
1	2	1	60	2	150	95
1	2	1	37	2	120	75
1	1	1	46	2	110	70
1	1	4	61	2	120	70
1	2	2	36	2	110	70
1	1	4	23	2	110	70
1	1	2	63	2	150	90
1	2	8	36	2	130	80
1	2	2	32	2	130	85
1	2	4	67	2	150	90
1	5	1	45	2	150	90
1	2	6	40	2	180	100
1	2	6	41	2	130	80
1	1	4	35	2	120	80
2	2	1	72	1	174	100
2	2	2	30	1	220	150
2	2	6	26	1	150	90
2	1	1	25	1	110	70
2	1	2	20	1	190	110
2	1	2	66	1	110	70
2	1	6	51	1	150	100
2	5	1	19	1	120	80
2	1	4	18	1	120	75
2	1	1	27	1	108	61
2	5	1	18	1	100	60
2	2	1	48	1	140	90
2	5	4	42	1	140	96
2	1	2	22	1	140	90
2	4	2	51	1	148	113
2	1	4	25	1	120	70
2	5	2	20	1	100	60
2	1	2	59	1	160	102
2	1	1	25	1	110	70
2	5	2	28	1	120	70
2	2	8	29	1	220	160
2	1	1	28	1	110	76
2	2	2	22	1	200	130
2	2	4	24	1	120	80
2	1	4	75	1	140	80
2	1	4	53	1	120	80
2	2	2	54	1	140	80
2	2	8	36	1	210	100
2	2	1	63	1	164	80
2	1	4	80	1	180	100
2	2	2	35	1	190	110
2	1	4	52	1	140	80
2	2	2	35	1	150	90
2	2	2	50	1	140	100
2	1	1	21	1	140	90
2	5	1	24	1	120	70
2	2	1	62	1	160	100
2	1	4	58	1	160	90
2	1	1	21	1	130	80
2	2	2	30	1	170	100
2	4	2	77	1	210	150
2	1	1	18	1	120	80
2	2	6	35	1	170	110
2	5	1	50	1	120	80
2	1	1	64	1	150	96
2	5	2	18	1	140	80
2	2	4	51	1	120	80
2	2	1	61	1	120	70
2	2	1	50	1	170	100
2	2	1	63	1	120	80
2	1	4	62	1	140	76
2	7	1	66	1	160	85
2	2	1	35	1	146	104
2	5	1	20	1	120	80
2	5	4	43	1	110	80
2	2	2	40	1	160	110
2	2	7	21	1	150	100
2	2	4	70	1	130	80
2	2	1	57	1	150	100
2	5	2	23	1	120	80
2	2	2	46	1	150	100
2	1	4	23	1	110	80
2	2	1	77	1	130	70
2	1	2	33	1	150	80
2	2	1	37	1	100	70
2	1	7	58	1	130	90
2	2	2	37	1	140	90
2	2	4	61	1	110	80
2	5	6	42	1	120	80
2	1	1	32	1	164	90
2	7	1	36	1	140	90
2	1	4	25	1	110	70
2	2	1	36	1	200	110
2	5	2	30	1	110	70
2	2	2	33	1	145	95
2	5	1	30	1	120	90
2	1	5	63	1	115	80
2	1	4	47	1	130	80
2	1	1	77	1	160	100
2	2	2	45	1	120	80
2	2	2	35	1	125	80
2	1	2	62	1	160	90
2	1	1	31	1	160	100
2	1	1	43	1	135	80
2	1	1	35	1	140	90
2	2	1	35	1	110	80
2	1	1	46	1	125	60
2	1	6	31	1	135	90
2	1	4	42	1	130	80
2	2	2	43	1	140	90
2	4	7	41	1	170	100
2	1	2	67	1	150	90
2	2	2	32	1	142	92
2	2	2	22	1	180	100
2	5	2	18	1	108	70
2	1	2	22	1	160	110
2	5	1	47	1	100	70
2	2	2	36	1	140	100
2	2	4	30	1	130	80
2	1	1	72	1	140	90
2	2	1	72	1	140	70
2	5	2	32	1	130	70
2	1	4	36	1	132	90
2	2	1	36	1	104	64
2	1	1	33	1	110	70
2	2	2	20	1	120	80
2	1	1	70	1	100	70
2	1	4	73	1	130	70
2	1	6	37	1	140	90
2	1	1	19	1	140	90
2	2	2	22	1	140	100
2	1	1	28	1	136	86
2	1	4	70	1	125	76
2	2	8	43	1	173	80
2	1	1	66	1	160	90
2	1	2	53	1	140	90
2	1	1	72	1	140	90
2	2	1	39	1	100	100
2	5	4	32	1	110	70
2	1	1	54	1	140	80
2	2	2	30	1	150	100
2	1	2	42	1	180	90
2	1	1	36	1	120	80
2	2	2	33	1	180	110
2	5	4	51	1	120	80
2	1	4	61	1	160	85
2	2	2	28	1	170	110
2	5	2	22	1	120	80
2	1	4	65	1	156	80
2	1	1	41	1	130	80
2	5	1	52	1	100	70
2	5	1	20	1	90	60
2	2	1	37	1	150	90
2	1	4	75	1	130	80
2	1	1	58	1	150	90
2	2	2	34	1	170	100
2	2	8	36	1	140	90
2	1	4	27	1	130	80
2	2	1	37	1	170	110
2	2	2	25	1	150	90
2	1	4	75	1	153	82
2	1	1	36	1	149	90
2	1	4	58	1	130	80
2	5	1	23	1	90	60
2	2	2	21	1	190	110
2	2	7	28	1	155	100
2	1	4	42	1	160	90
2	1	1	51	1	160	100
2	2	2	33	1	150	110
2	2	8	35	1	170	100
2	2	1	30	1	130	70
2	1	1	20	1	110	70
2	2	2	26	1	150	100
2	2	1	19	1	130	80
2	1	2	48	1	121	80
2	5	2	43	1	110	90
2	1	4	37	1	160	90
2	1	1	19	1	130	90
2	2	2	18	1	100	60
2	1	6	20	1	160	110
2	1	1	18	1	110	70
2	1	2	31	1	150	90
2	1	4	63	1	170	90
2	2	1	28	1	200	120
2	2	4	48	1	110	80
2	1	2	59	1	160	100
2	3	20	63	1	100	60
2	1	4	21	1	110	70
2	1	1	23	1	120	80
2	1	4	48	1	160	100
2	2	6	40	1	160	90
2	1	2	35	1	150	100
2	2	1	42	1	180	110
2	2	2	61	1	143	90
2	2	4	50	1	180	90
2	1	2	20	1	120	70
2	2	6	18	1	130	80
2	5	1	47	1	140	86
2	5	2	40	1	130	70
2	5	1	18	1	120	70
2	1	1	22	1	120	70
2	5	2	45	1	118	70
2	1	1	22	1	120	70
2	2	2	39	1	150	100
2	1	1	50	1	150	105
2	2	1	31	1	180	100
2	2	1	23	1	100	70
2	1	1	39	1	150	90
2	1	1	18	1	120	80
2	5	2	68	1	170	110
2	5	2	39	1	110	70
2	2	8	31	1	150	110
2	1	7	18	1	160	100
2	5	1	35	1	110	50
2	5	4	42	1	110	70
2	2	4	20	1	130	96
2	2	7	24	1	160	120
2	2	1	42	1	130	90
2	2	2	52	1	140	110
2	5	5	37	1	100	60
2	2	2	44	1	150	90
2	2	2	18	1	150	90
2	2	2	43	1	140	110
2	5	1	30	1	120	80
2	1	4	43	1	140	100
2	5	2	29	1	130	80
2	1	2	48	1	154	100
2	1	6	55	1	160	90
2	1	2	42	1	150	80
2	1	2	53	1	145	95
2	1	1	23	1	130	70
2	2	4	54	1	130	80
2	2	1	55	1	130	70
2	2	4	43	1	100	60
2	2	2	36	1	140	110
2	2	2	29	1	120	90
2	2	8	39	1	180	120
2	1	1	25	1	110	80
2	2	1	54	1	185	100
2	2	2	19	1	150	100
2	2	2	28	1	170	110
2	2	4	23	1	110	70
2	2	8	57	1	130	80
2	2	8	43	1	140	100
2	5	2	31	1	130	75
2	2	2	63	1	150	90
2	1	4	63	1	150	90
2	1	4	35	1	140	80
2	1	2	22	1	110	70
2	2	2	44	1	150	100
2	1	8	60	1	180	100
2	5	1	28	1	90	60
2	2	6	36	1	160	100
2	2	1	52	1	170	110
2	2	1	55	1	140	90
2	1	1	20	1	150	100
2	5	2	29	1	120	80
2	1	4	69	1	160	100
2	2	1	44	1	160	100
2	2	2	52	1	125	80
2	1	2	57	1	160	100
2	5	2	18	1	110	70
2	1	1	27	1	170	100
2	1	1	64	1	120	70
2	1	4	65	1	140	80
2	2	1	25	1	110	70
2	5	1	56	1	120	70
2	5	2	34	1	120	80
2	2	4	27	1	110	76
2	2	8	30	1	150	90
2	1	4	34	1	160	100
2	1	4	58	1	100	60
2	2	2	28	1	150	110
2	2	4	71	1	150	80
2	2	1	34	1	170	110
2	5	1	37	1	90	60
2	5	4	50	1	120	90
2	2	8	42	1	120	80
2	2	2	43	1	170	100
2	5	2	52	1	110	70
2	1	4	64	1	130	90
2	1	8	23	1	162	117
2	1	1	19	1	120	80
2	1	4	73	1	145	80
2	2	8	36	1	140	100
2	1	2	35	1	114	70
2	4	18	66	1	180	100
2	2	8	37	1	170	105
2	2	6	33	1	110	70
2	1	4	47	1	140	80
2	1	4	68	1	120	80
2	2	2	37	1	160	100
2	1	4	67	1	160	100
2	1	2	50	1	140	80
2	1	1	44	1	120	80
2	2	2	33	1	140	100
2	2	2	23	1	130	90
2	5	2	45	1	110	70
2	1	1	23	1	120	80
2	2	2	51	1	150	100
2	5	2	27	1	120	90
2	5	2	19	1	100	70
2	1	4	61	1	120	90
2	2	2	35	1	160	90
2	5	2	23	1	110	80
2	5	2	30	1	120	80
2	1	4	28	1	150	90
2	1	1	20	1	100	70
2	1	2	20	1	110	70
2	1	1	54	1	90	60
2	1	5	53	1	170	90
2	1	1	53	1	110	80
2	1	4	58	1	120	80
2	1	1	22	1	157	83
2	1	1	35	1	120	80
2	1	4	63	1	125	80
2	2	2	36	1	140	70
2	1	4	48	1	145	90
2	7	2	63	1	130	80
2	1	1	18	1	130	80
2	3	2	57	1	150	100
2	5	4	22	1	120	80
2	1	1	71	1	170	80
2	5	2	46	1	125	76
2	1	6	20	1	120	70
2	2	8	70	1	120	60
2	2	2	31	1	120	70
2	2	1	71	1	140	70
2	2	7	37	1	140	90
2	1	4	38	1	164	110
2	2	2	25	1	170	130
2	1	4	58	1	90	60
2	1	17	22	1	120	80
2	5	4	33	1	130	70
2	2	2	56	1	140	90
2	2	1	64	1	170	90
2	2	4	39	1	116	70
2	2	2	27	1	140	90
2	2	2	21	1	210	110
2	2	1	29	1	140	100
2	1	1	20	1	100	70
2	2	4	57	1	120	70
2	2	8	44	1	160	114
2	2	1	43	1	180	100
2	2	4	68	1	140	100
2	2	4	23	1	110	60
2	1	4	74	1	110	80
2	1	1	63	1	140	90
2	5	2	40	1	106	80
2	2	7	43	1	140	90
2	1	4	60	1	150	90
2	1	4	52	1	120	80
2	5	1	27	1	110	70
2	5	2	52	1	140	80
2	1	1	54	1	120	70
2	1	6	39	1	160	100
2	1	4	54	1	120	60
2	1	4	54	1	110	80
2	4	20	21	1	150	90
2	1	4	35	1	130	80
2	1	1	18	1	110	70
2	5	6	36	1	120	70
2	1	4	29	1	120	80
2	1	4	53	1	150	90
2	5	1	57	1	125	75
2	1	4	28	1	100	70
2	1	1	23	1	120	80
2	2	2	51	1	110	80
2	1	4	30	1	120	80
2	1	4	41	1	140	90
2	1	1	34	1	110	80
2	5	1	26	1	150	100
2	2	4	53	1	110	80
2	5	2	33	1	110	70
2	2	2	45	1	160	100
2	2	2	44	1	140	95
2	2	8	34	1	150	100
2	2	2	39	1	150	100
2	2	2	34	1	150	90
2	2	2	35	1	120	80
2	1	17	22	1	110	70
2	2	2	64	1	160	100
2	1	4	48	1	140	80
2	2	7	23	1	115	75
2	1	4	74	1	160	90
2	2	8	59	1	130	60
2	1	4	66	1	120	80
2	2	1	53	1	125	80
2	1	4	50	1	150	90
2	2	6	37	1	150	100
2	1	2	25	1	170	100
2	2	2	33	1	160	100
2	2	2	28	1	150	100
2	2	1	51	1	120	80
2	2	4	37	1	130	80
2	1	8	42	1	170	90
2	1	1	82	1	100	60
2	1	1	21	1	160	100
2	2	2	62	1	140	70
2	1	6	42	1	150	100
2	5	2	28	1	120	80
2	5	1	30	1	140	80
2	1	8	37	1	180	100
2	2	4	43	1	130	80
2	2	2	35	1	150	90
2	2	1	39	1	145	90
2	2	2	30	1	150	90
2	1	1	54	1	120	80
2	1	1	59	1	150	80
2	2	2	51	1	140	100
2	1	2	24	1	160	100
2	5	2	52	1	120	70
2	1	2	37	1	120	80
2	2	6	28	1	150	100
2	1	1	18	1	110	80
2	4	18	59	1	130	80
2	2	6	43	1	170	120
2	2	2	28	1	110	70
2	1	4	56	1	125	80
2	2	1	35	1	120	80
2	2	4	34	1	150	85
2	2	7	47	1	160	100
2	1	1	28	1	120	80
2	1	4	70	1	120	80
2	2	8	23	1	150	90
2	1	4	75	1	130	85
2	1	2	21	1	160	110
2	1	4	37	1	105	70
2	2	8	23	1	200	100
2	2	4	38	1	120	80
2	2	4	38	1	140	100
2	1	4	51	1	140	90
2	4	18	61	1	120	80
2	2	2	27	1	140	100
2	2	5	40	1	150	90
2	1	4	34	1	150	70
2	2	2	32	1	120	70
2	2	6	52	1	140	90
2	2	2	28	1	130	90
2	2	6	28	1	150	90
2	1	6	32	1	160	110
2	1	2	21	1	100	70
2	1	4	22	1	121	76
2	2	2	39	1	140	100
2	2	1	45	1	160	100
2	2	4	39	1	115	85
2	2	1	32	1	110	80
2	2	6	59	1	130	80
2	1	4	47	1	120	80
2	5	1	44	1	120	75
2	1	1	18	1	150	70
2	2	2	21	1	120	70
2	2	2	49	1	140	80
2	1	1	31	1	125	70
2	5	2	38	1	110	70
2	4	8	18	1	160	100
2	2	1	26	1	120	80
2	2	1	63	1	157	83
2	5	2	32	1	120	70
2	2	4	42	1	110	70
2	2	2	42	1	120	80
2	2	7	27	1	140	90
2	7	1	25	1	140	100
2	1	1	21	1	120	80
2	2	7	33	1	170	110
2	5	2	49	1	110	70
2	2	2	40	1	100	70
2	7	1	65	1	120	80
2	2	2	24	1	120	80
2	2	4	39	1	150	96
2	1	1	59	1	130	70
2	1	4	49	1	110	70
2	2	2	18	1	110	80
2	1	1	73	1	120	80
2	2	2	38	1	140	100
2	2	2	22	1	155	90
2	1	4	39	1	130	90
2	2	2	23	1	140	75
2	1	2	38	1	150	100
2	1	2	34	1	130	80
2	2	1	37	1	120	80
2	1	2	46	1	150	80
2	1	4	61	1	120	80
2	1	17	23	1	110	80
2	2	2	45	1	150	100
2	4	2	46	1	160	124
2	1	4	25	1	110	80
2	5	2	30	1	110	70
2	2	1	40	1	110	70
2	2	8	31	1	170	110
2	2	2	29	1	150	80
2	1	1	18	1	110	80
2	2	2	54	1	130	90
2	1	1	18	1	120	84
2	5	2	37	1	120	80
2	2	8	39	1	150	90
2	2	1	35	1	150	90
2	5	2	25	1	120	75
2	2	2	27	1	190	110
2	1	4	53	1	150	90
2	2	2	43	1	150	100
2	2	1	24	1	140	90
2	1	4	24	1	140	90
2	1	17	32	1	120	74
2	2	1	26	1	110	80
2	5	4	33	1	130	90
2	5	1	45	1	120	70
2	1	4	55	1	110	70
2	5	2	32	1	130	90
2	1	1	25	1	110	68
2	2	6	24	1	204	107
2	2	2	26	1	160	80
2	2	8	68	1	160	75
2	1	4	24	1	160	110
2	1	4	18	1	120	80
2	1	4	43	1	110	80
2	2	1	52	1	160	100
2	2	2	22	1	170	100
2	1	1	37	1	120	80
2	2	8	42	1	170	100
2	2	2	28	1	120	70
2	1	1	29	1	110	70
2	2	2	30	1	150	90
2	2	2	23	1	110	70
2	1	1	63	1	150	90
2	2	1	35	1	140	100
2	2	2	26	1	160	90
2	1	4	42	1	100	70
2	2	1	40	1	160	110
2	2	4	51	1	140	90
2	1	1	42	1	110	85
2	2	2	47	1	120	70
2	1	1	20	1	100	70
2	1	1	47	1	110	70
2	1	2	29	1	120	80
2	2	4	20	1	120	70
2	4	20	39	1	160	100
2	2	2	49	1	160	110
2	2	4	35	1	110	70
2	2	2	69	1	136	90
2	2	2	24	1	150	110
2	1	6	55	1	140	90
2	1	4	35	1	150	90
2	2	2	66	1	140	90
2	1	2	24	1	120	80
2	2	2	46	1	150	90
2	2	2	36	1	130	90
2	2	2	36	1	110	80
2	2	2	37	1	120	80
2	1	2	30	1	170	110
2	1	2	28	1	130	80
2	2	1	43	1	110	70
2	2	2	37	1	150	90
2	2	2	54	1	150	100
2	1	1	31	1	150	110
2	2	1	35	1	130	90
2	1	1	29	1	126	72
2	1	4	45	1	110	70
2	1	2	24	1	140	90
2	1	4	25	1	100	70
2	1	4	43	1	110	70
2	2	4	41	1	120	90
2	2	1	56	1	150	90
2	5	2	39	1	120	80
2	1	2	18	1	110	70
2	1	2	65	1	120	80
2	1	2	18	1	130	80
2	2	2	18	1	130	80
2	1	1	61	1	160	90
2	2	7	48	1	150	100
2	1	4	52	1	136	80
2	5	1	33	1	100	70
2	2	1	29	1	140	80
2	2	6	21	1	140	100
2	2	4	82	1	180	95
2	2	4	37	1	125	90
2	1	6	40	1	140	90
2	2	1	43	1	100	70
2	2	2	45	1	140	80
2	1	1	35	1	170	80
2	1	1	71	1	170	100
2	1	1	18	1	120	80
2	1	1	28	1	110	90
2	1	4	75	1	174	116
2	1	1	37	1	140	100
2	1	1	51	1	150	90
2	1	4	73	1	160	80
2	5	2	30	1	190	100
2	7	1	32	1	144	96
2	5	1	19	1	130	90
2	2	6	26	1	150	90
2	1	1	52	1	110	70
2	2	7	52	1	170	110
2	5	2	30	1	120	80
2	1	1	21	1	110	70
2	2	1	39	1	165	95
2	1	1	20	1	120	75
2	1	1	27	1	160	96
2	5	2	34	1	120	70
2	2	2	46	1	150	90
2	5	2	49	1	140	90
2	5	1	38	1	110	74
2	1	2	18	1	190	110
2	1	1	48	1	120	80
2	2	6	64	1	170	100
2	2	2	30	1	120	80
2	2	4	54	1	110	80
2	2	2	21	1	150	90
2	1	4	54	1	140	100
2	1	1	33	1	110	70
2	2	2	21	1	140	100
2	1	1	20	1	110	70
2	7	2	27	1	160	100
2	1	1	19	1	130	80
2	1	1	53	1	100	60
2	2	1	25	1	150	90
2	1	1	29	1	120	70
2	2	2	24	1	140	90
2	2	7	43	1	160	100
2	2	2	41	1	180	110
2	1	2	32	1	150	100
2	2	8	21	1	140	90
2	2	2	31	1	160	100
2	5	2	24	1	120	80
2	1	1	73	1	170	100
2	5	2	49	1	120	70
2	1	4	41	1	110	70
2	2	1	38	1	100	70
2	5	2	19	1	120	80
2	1	1	18	1	120	80
2	1	4	27	1	140	100
2	1	1	44	1	160	100
2	1	1	18	1	140	85
2	2	1	41	1	170	90
2	1	4	80	1	150	77
2	2	8	19	1	150	100
2	2	2	27	1	160	100
2	1	4	21	1	110	80
2	1	4	53	1	120	70
2	1	4	35	1	120	70
2	1	4	24	1	110	60
2	3	2	44	1	150	100
2	1	2	19	1	140	70
2	2	7	61	1	160	100
2	1	1	29	1	110	70
2	1	1	21	1	150	90
2	4	18	20	1	120	80
2	2	4	56	1	114	68
2	2	6	28	1	114	80
2	1	4	44	1	116	70
2	2	6	55	1	140	80
2	5	2	32	1	130	80
2	1	2	21	1	90	60
2	1	2	21	1	130	80
2	2	1	48	1	130	90
2	1	4	22	1	125	70
2	1	1	50	1	140	80
2	5	1	25	1	130	100
2	4	2	22	1	180	100
2	2	2	37	1	140	90
2	2	2	23	1	130	90
2	1	1	19	1	150	90
2	2	1	34	1	120	80
2	1	1	28	1	120	80
2	2	1	52	1	150	90
2	2	2	30	1	130	85
2	2	2	62	1	170	100
2	5	2	25	1	120	80
2	2	2	20	1	140	100
2	2	6	51	1	140	100
2	1	1	19	1	110	60
2	2	8	25	1	140	100
2	2	2	42	1	115	70
2	2	2	45	1	125	85
2	2	2	59	1	110	70
2	2	8	29	1	140	90
2	1	4	66	1	130	70
2	2	2	37	1	130	100
2	2	2	37	1	160	110
2	1	1	19	1	120	80
2	2	4	52	1	120	80
2	1	4	24	1	140	90
2	5	2	21	1	120	80
2	1	1	19	1	100	70
2	1	1	64	1	150	110
2	1	2	59	1	130	90
2	2	2	56	1	120	80
2	2	2	49	1	140	100
2	1	4	63	1	150	80
2	1	1	21	1	120	80
2	2	1	50	1	95	70
2	1	1	25	1	120	90
2	1	1	67	1	118	70
2	4	18	22	1	135	90
2	2	2	52	1	150	100
2	2	2	19	1	140	100
2	2	8	24	1	140	100
2	5	1	39	1	100	70
2	2	2	46	1	160	100
2	5	1	19	1	120	80
2	2	2	40	1	150	110
2	1	1	35	1	110	70
2	2	2	37	1	140	90
2	1	1	61	1	180	100
2	2	2	25	1	160	100
2	2	2	25	1	150	90
2	2	1	30	1	130	95
2	2	6	30	1	150	90
2	1	4	26	1	130	90
2	5	2	27	1	120	80
2	1	1	77	1	140	100
2	2	2	31	1	134	90
2	2	8	24	1	140	100
2	1	1	74	1	140	80
2	1	4	70	1	170	100
2	5	2	21	1	125	80
2	1	1	78	1	160	80
2	2	1	64	1	150	90
2	1	1	67	1	110	70
2	2	2	67	1	150	90
2	2	1	32	1	150	100
2	1	4	55	1	130	90
2	1	4	58	1	120	80
2	1	4	52	1	105	70
2	1	4	73	1	140	80
2	1	4	71	1	135	70
2	5	2	26	1	120	80
2	2	6	47	1	146	100
2	2	2	26	1	110	70
2	1	8	42	1	180	110
2	2	4	31	1	145	90
2	2	6	20	1	180	100
2	1	2	18	1	130	75
2	1	2	33	1	120	70
2	2	1	61	1	180	70
2	2	8	39	1	150	100
2	2	1	31	1	150	100
2	4	2	28	1	140	100
2	2	4	50	1	160	100
2	2	4	46	1	149	100
2	2	1	26	1	140	90
2	1	1	47	1	140	60
2	1	1	83	1	140	80
2	1	4	53	1	110	70
2	1	4	52	1	130	80
2	1	2	42	1	210	100
2	1	4	42	1	160	100
2	1	1	41	1	140	80
2	1	1	31	1	110	80
2	2	2	23	1	170	80
2	2	2	58	1	150	90
2	2	2	27	1	130	90
2	1	4	77	1	140	70
2	2	2	33	1	160	120
2	2	2	27	1	120	80
2	2	2	34	1	130	100
2	2	8	38	1	150	100
2	2	4	26	1	118	60
2	2	4	24	1	150	100
2	2	2	39	1	140	100
2	1	2	29	1	150	80
2	2	1	31	1	130	70
2	2	2	23	1	140	76
2	2	2	35	1	142	76
2	1	4	52	1	100	70
2	2	8	42	1	150	90
2	1	4	53	1	120	80
2	2	7	38	1	150	90
2	1	5	30	1	180	120
2	2	6	38	1	240	130
2	5	2	39	1	110	70
2	2	2	25	1	120	80
2	1	2	26	1	130	90
2	2	5	69	1	140	90
2	2	8	25	1	100	102
2	2	2	20	1	150	100
2	1	6	32	1	150	100
2	1	1	21	1	150	100
2	1	4	58	1	144	100
2	1	1	35	1	140	100
2	5	2	51	1	124	85
2	2	1	24	1	150	90
2	2	8	26	1	170	120
2	2	2	42	1	140	100
2	2	2	21	1	118	70
2	5	2	32	1	114	70
2	2	7	52	1	144	100
2	5	4	62	1	132	70
2	2	8	34	1	160	100
2	1	4	57	1	150	100
2	2	7	35	1	150	100
2	1	1	27	1	112	78
2	1	2	46	1	150	102
2	5	4	41	1	114	70
2	2	4	56	1	120	70
2	2	1	19	1	160	100
2	2	2	47	1	150	95
2	1	7	39	1	160	100
2	2	1	39	1	140	90
2	1	2	24	1	130	90
2	1	1	24	1	120	80
2	2	6	28	1	110	70
2	1	1	26	1	170	110
2	1	4	44	1	120	80
2	2	2	26	1	140	100
2	1	2	42	1	150	100
2	2	2	42	1	100	70
2	5	1	60	1	140	100
2	1	1	22	1	140	100
2	2	2	41	1	160	100
2	5	1	74	1	100	70
2	1	1	22	1	130	90
2	1	4	25	1	130	80
2	5	2	20	1	110	70
2	1	1	20	1	100	70
2	2	2	39	1	160	100
2	1	5	52	1	145	90
2	2	4	59	1	140	80
2	1	1	24	1	110	80
2	1	2	54	1	130	80
2	4	2	43	1	110	80
2	2	2	58	1	150	100
2	1	2	33	1	140	100
2	2	2	43	1	150	90
2	2	1	63	1	140	70
2	1	1	20	1	120	80
2	1	4	30	1	120	80
2	2	2	44	1	110	80
2	1	4	20	1	120	70
2	2	1	37	1	120	80
2	2	4	46	1	100	60
2	1	4	34	1	180	100
2	1	1	29	1	190	100
2	1	1	22	1	120	80
2	2	4	53	1	110	80
2	4	18	40	1	150	90
2	2	2	59	1	150	90
2	2	4	27	1	180	100
2	1	1	22	1	140	90
2	2	6	58	1	150	100
2	2	7	20	1	150	80
2	2	2	22	1	100	60
2	1	1	26	1	105	65
2	2	1	21	1	120	60
2	1	1	57	1	107	58
2	1	1	22	1	134	80
2	2	1	29	1	110	70
2	1	1	46	1	120	80
2	1	1	46	1	120	80
2	1	4	53	1	110	70
2	1	1	55	1	160	100
2	1	1	25	1	120	80
2	2	2	23	1	125	75
2	2	2	21	1	180	110
2	1	1	19	1	120	85
2	1	4	23	1	120	80
2	1	1	55	1	120	70
2	1	1	49	1	140	80
2	2	2	26	1	120	85
2	2	1	34	1	140	90
2	1	1	19	1	130	90
2	2	2	22	1	106	68
2	1	1	22	1	118	70
2	1	1	18	1	120	70
2	2	8	38	1	110	90
2	1	1	19	1	110	60
2	1	2	21	1	140	100
2	2	2	20	1	120	80
2	2	2	31	1	190	130
2	1	2	72	1	150	106
2	2	2	42	1	140	105
2	1	5	52	1	160	100
2	2	4	71	1	120	74
2	2	2	21	1	160	72
2	1	4	54	1	130	70
2	2	4	58	1	120	80
2	2	2	32	1	100	60
2	1	4	80	1	190	90
2	1	4	27	1	120	80
2	2	1	79	1	150	90
2	1	8	60	1	140	90
2	2	2	49	1	120	80
2	2	1	34	1	160	100
2	2	7	45	1	120	80
2	1	1	34	1	110	80
2	1	2	20	1	170	88
2	1	1	44	1	122	84
2	2	1	19	1	119	80
2	2	2	40	1	170	100
2	2	1	44	1	150	90
2	1	4	38	1	120	70
2	2	6	36	1	120	80
2	1	1	66	1	130	70
2	1	4	19	1	130	80
2	1	2	25	1	110	70
2	1	1	19	1	150	100
2	1	4	74	1	110	70
2	1	2	21	1	110	80
2	1	1	26	1	130	100
2	2	6	34	1	150	100
2	2	7	31	1	150	90
2	2	1	32	1	140	100
2	1	1	25	1	145	90
2	1	2	59	1	160	80
2	2	2	52	1	180	110
2	2	1	48	1	150	98
2	5	1	42	1	120	90
2	2	1	69	1	150	100
2	2	2	51	1	140	100
2	1	4	53	1	130	80
2	1	1	34	1	140	90
2	2	2	55	1	130	80
2	2	2	40	1	150	90
2	1	1	20	1	116	70
2	2	6	57	1	170	100
2	2	8	37	1	150	90
2	2	1	34	1	130	90
2	1	1	20	1	140	80
2	1	1	76	1	160	100
2	7	1	33	1	140	80
2	1	1	26	1	120	80
2	2	6	36	1	110	60
2	1	6	24	1	150	90
2	5	1	19	1	110	80
2	1	2	46	1	130	80
2	1	6	37	1	150	90
2	1	2	34	1	160	100
2	2	2	22	1	110	70
2	1	2	18	1	120	70
2	2	2	20	1	140	100
2	2	4	54	1	130	85
2	2	1	31	1	150	80
2	2	2	28	1	110	80
2	1	4	67	1	150	90
2	5	2	21	1	93	60
2	1	1	57	1	120	80
2	2	2	36	1	115	70
2	2	2	29	1	114	80
2	2	8	38	1	130	90
2	2	2	46	1	120	80
2	2	1	31	1	120	90
2	1	17	25	1	120	80
2	2	2	22	1	120	80
2	1	2	24	1	100	70
2	1	4	37	1	110	70
2	2	2	33	1	140	100
2	2	2	44	1	140	100
2	1	4	47	1	110	80
2	4	6	69	1	180	100
2	1	4	46	1	145	90
2	2	1	34	1	145	100
2	2	6	26	1	100	70
2	2	1	59	1	100	70
2	1	4	20	1	140	100
2	1	8	20	1	160	100
2	1	4	20	1	120	80
2	1	1	18	1	110	70
2	1	1	19	1	110	70
2	2	6	33	1	140	100
2	1	4	67	1	160	100
2	1	1	18	1	110	70
2	2	1	30	1	120	80
2	1	7	68	1	140	70
2	2	6	32	1	150	90
2	2	8	23	1	140	100
2	1	2	35	1	150	100
2	1	1	44	1	120	80
2	2	2	25	1	144	90
2	2	2	29	1	130	90
2	2	1	51	1	150	110
2	2	1	25	1	130	85
2	2	7	25	1	160	100
2	1	2	55	1	160	90
2	4	1	65	1	105	70
2	1	4	53	1	120	80
2	2	2	45	1	160	100
2	1	7	25	1	140	90
2	2	4	74	1	160	80
2	2	1	24	1	150	90
2	2	1	18	1	140	90
2	2	2	18	1	153	100
2	2	4	28	1	120	80
2	1	8	22	1	140	70
2	1	1	24	1	110	70
2	5	2	30	1	150	90
2	2	2	24	1	120	70
2	2	1	37	1	130	80
2	1	2	66	1	120	80
2	2	18	46	1	180	100
2	5	2	39	1	110	70
2	2	2	20	1	120	80
2	1	4	62	1	150	100
2	2	2	33	1	160	108
2	2	2	53	1	150	100
2	2	6	41	1	150	98
2	1	2	18	1	120	80
2	1	4	47	1	140	98
2	1	4	21	1	140	105
2	1	4	72	1	125	80
2	1	4	47	1	150	100
2	2	1	24	1	140	90
2	1	4	68	1	110	80
2	2	2	49	1	110	80
2	2	2	27	1	125	80
2	2	2	22	1	150	90
2	2	2	26	1	140	90
2	2	6	25	1	140	100
2	1	4	51	1	220	110
2	1	1	69	1	160	86
2	1	7	21	1	150	100
2	2	6	43	1	150	110
[truncated: 7,449 more rows]
